# Supplementary material for: Functional Interactions of Kluyveromyces lactis Telomerase Reverse Transcriptase with the Three-Way Junction and the Template Domains of Telomerase RNA
Source: Int J Mol Sci. 2022 Sep 15;23(18):10757. doi: 10.3390/ijms231810757 (PMC9504884; doi:10.3390/ijms231810757)
Supplement: Supplementary file 1 [file ijms-23-10757-s001.zip]

Archive with 1 entries (1 files):
- ijms-1903604-supplementary.pdf
